# Supplementary material for: Translational research approach to social orienting deficits in autism: the role of superior colliculus-ventral tegmental pathway
Source: Mol Psychiatry. 2025 Apr 5;30(8):3729–39. doi: 10.1038/s41380-025-02962-w (PMC12240802; doi:10.1038/s41380-025-02962-w)
Supplement: Supplementary file 5 — SUpplementary table [file 41380_2025_2962_MOESM5_ESM.xlsx]

## Sheet: Foglio1
Figure	Panel	n per group	Mean ± sem per group	Statistical test	p-value
1	b	20 (Shank3+/+), 9 (Shank3-/-)	21.546±2.1964, 12.324±2.918	Mann-Whitney test	p=0.034
1	c	46	70.21±2.30; 51.86±3.24	t-test	p<0.001
1	d	38	0.49±0.02; 0.37±0.03	t-test	p<0.001
1	e	46	1.19±0.09; 6.40±0.28	t-test	p<0.001
1	f	46	2.37±0.37; 9.07±0.18	t-test	p<0.001
1	g	44	130.3±3.41; 80.5±3.74	t-test	p<0.001
1	h	44	106.4±2.23; 82.5±3.01	t-test	p<0.001
1	i	44	119.6±2.54; 56.7±4.72	t-test	p<0.001
1	j	44	109.7±3.08; 52.6±4.30	t-test	p<0.001
2	c	46	n.a.	PLS-C	p = 0.04
3	c - frequency	119 (Shank3+/+), 118 (Shank3-/-)	0.09604±0.004884, 0.07130±0.003494	Mann-Whitney test	p=0.0003
3	c - decay time	119 (Shank3+/+), 118 (Shank3-/-)	0.6847±0.03640; 0.5832±0.03282	Mann-Whitney test	p=0.0424
3	c - amplitude	119 (Shank3+/+), 118 (Shank3-/-)	2.436±0.2169; 4.231±0.6891	Mann-Whitney test	p=0.8534
3	d - habituation	119 (Shank3+/+), 118 (Shank3-/-)	0.6617±0.01376; 0.4312±0.02469	Mann-Whitney test	p<0.0001
3	d - juvenile interaction	119 (Shank3+/+), 118 (Shank3-/-)	0.6311±0.02222; 0.3330±0.02172	Mann-Whitney test	p<0.0001
3	f - AUC ipsi	119 (Shank3+/+), 118 (Shank3-/-)	-0.0082 (pre) / 0,6562 (post); 0.1537 (pre) / 0.1399 (post)	two-way ANOVA with Bonferroni post-hoc comparison	genotype main effect F(1, 235) = 2.580, p = 0.109, period main effect F(1, 235) = 21.34, p < 0.001, genotype x period interaction F(1, 235) = 23.19, p < 0.001
3	f - AUC contra	119 (Shank3+/+), 118 (Shank3-/-)	-0.09958 (pre) / 0.2638 (post); 0.2086 (pre) / 0.3421 (post)	two-way ANOVA with Bonferroni post-hoc comparison	genotype main effect F(1, 235) = 0.7460, p = 0.389, period main effect F(1, 235) = 8.489, p = 0.004, genotype x period interaction F(1, 235) = 0.09, p = 0.764)
4	d	15 (Shank3+/+), 12 (Shank3-/-)	20.01±1.787, 27.58±3.896	unpaired t-test	p=0.0703
4	e	14 (Shank3+/+), 12 (Shank3-/-)	185.1±13.26, 325.4±15.80	unpaired t-test	p<0.0001
4	f	15 (Shank3+/+), 12 (Shank3-/-)	-56.48±1.392, -68.88±3.977	unpaired t-test	p=0.0037
4	g	15 (Shank3+/+), 11 (Shank3-/-)	37.73±6.182, 71.84±12.06	unpaired t-test	p=0.0121
4	h	6 (Shank3+/+), 8 (Shank3-/-)	50.00±14.94, 91.25±12.88	unpaired t-test	p=0.058
Sup. 2	c	8 (Shank3+/+), 12 (Shank3-/-)	12.27±0.8126, 21.88±0.7694	unpaired t-test	p<0.0001
Sup. 2	d	8 (Shank3+/+), 12 (Shank3-/-)	157.4±9.821, 258.2±15.68	unpaired t-test	p=0.0001
Sup. 2	e	8 (Shank3+/+), 12 (Shank3-/-)	-60.02±2.648, -68.76±1.962	unpaired t-test	p=0.0145
Sup. 2	f	8 (Shank3+/+), 12 (Shank3-/-)	27.75±3.549, 37.08±4.833	unpaired t-test	p=0.1757
Sup. 2	g	8 (Shank3+/+), 12 (Shank3-/-)	48.75±17.47, 114.2±21.23	unpaired t-test	p=0.0413
